# Supplementary material for: Immune Responses Induced by a Recombinant Lactiplantibacillus plantarum Surface-Displaying the gD Protein of Pseudorabies Virus
Source: Viruses. 2024 Jul 24;16(8):1189. doi: 10.3390/v16081189 (PMC11359135; doi:10.3390/v16081189)
Supplement: Supplementary file 1 [file viruses-16-01189-s001.zip]

Archive with 1 entries (1 files):
- viruses-3035916-supplementary.docx
